# Supplementary material for: The Influence of Hydrogen Bond Donors on the CO2 Absorption Mechanism by the Bio-Phenol-Based Deep Eutectic Solvents
Source: Molecules. 2021 Nov 26;26(23):7167. doi: 10.3390/molecules26237167 (PMC8658771; doi:10.3390/molecules26237167)
Supplement: Supplementary file 1 [file molecules-26-07167-s001.zip]

Archive with 1 entries (1 files):
- molecules-1441485-supplementary.pdf
